# Supplementary material for: Detection of Fish Allergens in Foods Using an In-House Real-Time PCR Targeting the Ribosomal 18S rRNA Gene
Source: Foods. 2022 Nov 17;11(22):3686. doi: 10.3390/foods11223686 (PMC9689354; doi:10.3390/foods11223686)
Supplement: Supplementary file 1 [file foods-11-03686-s001.zip]

Archive with 1 entries (1 files):
- foods-2011860-supplementary.pdf
